# Supplementary material for: Human Trial for the Effect of Plasma-Activated Water Spray on Vaginal Cleaning in Patients with Bacterial Vaginosis
Source: Med Sci (Basel). 2022 Jun 18;10(2):33. doi: 10.3390/medsci10020033 (PMC9227462; doi:10.3390/medsci10020033)
Supplement: Supplementary file 1 [file medsci-10-00033-s001.zip]

Archive with 1 entries (1 files):
- medsci-1627828-supplementary.pdf
